# Supplementary material for: Dried Blood Spots for Measuring Vibrio cholerae-specific Immune Responses
Source: PLoS Negl Trop Dis. 2018 Jan 29;12(1):e0006196. doi: 10.1371/journal.pntd.0006196 (PMC5805362; doi:10.1371/journal.pntd.0006196)
Supplement: S1 Data — Raw data of all the experiments included in the manuscript. (XLSX) [file pntd.0006196.s003.xlsx]

## Sheet: Figure wise data
Figure 1
Fig 1A	Image
Fig 1B
Samples	DBS	Serum
5040	160	320
5365	1280	5120
5376	640	1280
5441	640	640
5453	320	320
5377	640	320
5539	1280	2560
5484	1280	1280
5486	640	640
5560	1280	1280
5348	1280	1280
5372	160	160
5437	640	640
Fig 1C
	WPS	Serum 1:10
Serum	10	20
Blood + mAbA2 (1000ng/ml)	320	160
Blood + mAbA2 (250ng/ml)	160	40
Blood + mAbA2 (50ng/ml)	40	20
Blood unspiked	5	5
Blood +mABA2 1000ng/ml	640	320
Blood +mABA2 500ng/ml	320
Blood + mAb A2 250ng/ml	160	80
Blood +mAbA2 125ng/ml	80	20
Blood +mAbA2 62.5ng/ml	20	10
Figure 2
Fig 2A, Fig2C: Images
Fig 2B
	Adx100 O.D.	Serum 1:10 O.D.
Serum	20	10
Blood + mAbA2 (1000ng/ml)	640	320
Blood + mAbA2 (250ng/ml)	320	160
Blood + mAbA2 (50ng/ml)	80	40
Unspiked (1:10)	10	5
Blood + 12,500ng/ml (1:10)	10240	2560
Blood+ 6250ng/ml (1:10)	5120	1280
Blood+ 3125ng/ml (1:10)	5120	640
Blood+1526ng/ml (1:10)	1280	320
Blood+ 1000ng/ml (1:10)	1280	160
Fig 2D
	Adx100 NTC	Serum 1:10 NTC
Unspiked (1:10)	10	5
Blood + 12,500ng/ml (1:10)	2560	2560
Blood+ 6250ng/ml (1:10)	2560	640
Blood+ 3125ng/ml (1:10)	640	320
Blood+1526ng/ml (1:10)	160	160
Blood+ 1000ng/ml (1:10)	160	40
06.19.17
Blood unspiked	5	5
Blood + 1000ng/ml spiked	160	160
Blood + 500ng/mlspiked		40
Blood + 250ng/mlspiked	40	20
Blood + 125ng/mlspiked	20	10
Blood + 62.5ng/mlspiked	10	5
Fig 2E
	-20C	4C	RT	37 dry	37 Humid
02.23.17 Adx100 1000ng/ml spiked	1280		640		640
Unspiked
Neg 20C	80
4C
RT
37C dry				160
37C (Humid)					160
Unspiked
Neg 20C	320
4C		320
RT			160
37C dry				320
37C (Humid)					320
Unspiked
JM -20C	320
JM 4C		320
JM RT			320
JM 37C (Humid)					160
Unspiked
-20C 3	320
-20C 2	320
-20C 3	320
4C 1		320
4C 2		320
4C 3		640
RT 1			320
RT 2			640
RT 3			320
37C Dry 1				320
37C Dry 2				320
37C Dry 3				320
37C H 1					160
37C H 2					320
37C H 3					160
Figure 3
Fig 3A: ELISA
	Adx100	Serum
Unspiked 01.30.17	2787	5355
Blood + mAbA2 1000ng/ml 01.30.17	44340	34889
Blood + mAbA2 250ng/ml 01.30.17	22102	29655
Blood + mAbA2 50ng/ml 01.30.17	8566	12364
Blood unspiked 03.31.17	390	1419
Blood +mABA2 12,500ng/ml	22950	23952
Blood +mABA2 6250ng/ml	18738	20246
Blood +mABA2 3125ng/ml	6938	13973
Blood +mABA2 1562.5ng/ml	4743	9030
Blood +mABA2 1000ng/ml	2881	5847
Fig 3B
	-20C	4C	RT	37 dry	37 Humid
06.28.17 expt
Adx100 -20C 1	1546
Adx100 -20C 2	1649
Adx100 -20C 3	2104
Adx100 4C 1		1561
Adx100 4C 2		2064
Adx100 4C 3		1737
Adx100 RT 1			1254
Adx100 RT 2			1088
Adx100 RT 3			842
Adx100 37C dry 1				2048
Adx100 37C dry 2				1392
Adx100 37C dry 3				767
Adx100 37C H 1					1043
Adx100 37C H 2					1632
Adx100 37C H 3					967
1 week 03.31.17 expt	3129	2833	2803		2545
1 week 06.20.17 expt	4055	4288	4001	3501	2635
1 week 06.20.17 expt	4392	4089	3782		4799
1 week 11.17.17 expt
	2200	3300	5500	3500	4000
	2300	3300	9600	2400	9400
	1800	2800	4300	2900	8700
Fig 3C: IgG
D21	DBS	Serum
5070	71	47
5105	63	37
5102	67	89
5016	54	27
5026	173	531
5056	41	33
5042	49	33
5043	33	27
5071	51	19
5093	47	45
5129	148	546
5087	82	50
5059	93	114
5082	28	25
5107	60	43
Fig 3D: IgA
D21	DBS	Serum
5070	34	650
5105	31	401
5102	20	50
5016	29	52
5026	47	241
5056	10	59
5042	23	147
5043	37	108
5071	10	40
5093	28	113
5129	120	1883
5087	12	149
5059	62	387
5082	20	46
5107	21	100
Fig 3E IgM
D21	DBS	Serum
5070	23	129
5105	15	77
5102	12	57
5016	12	59
5026	10	31
5056	13	47
5042	9	49
5043	12	48
5071	8	32
5093	21	100
5129	27	114
5087	37	179
5059	10	118
5082	2	9
5107	4	33
